# Supplementary material for: α-Amido Trifluoromethyl Xanthates: A New Class of RAFT/MADIX Agents
Source: Molecules. 2024 May 7;29(10):2174. doi: 10.3390/molecules29102174 (PMC11123788; doi:10.3390/molecules29102174)
Supplement: Supplementary file 1 [file molecules-29-02174-s001.zip]

Archive with 1 entries (1 files):
- molecules-2980981-supplementary.pdf
